# Supplementary material for: Bridging the Gap: Optimizing OPAT Transitions to Skilled Nursing Facilities
Source: Open Forum Infect Dis. 2026 Mar 14;13(3):ofag136. doi: 10.1093/ofid/ofag136 (PMC13014465; doi:10.1093/ofid/ofag136)
Supplement: ofag136_Supplementary_Data [file ofag136_supplementary_data.zip]

Archive with 2 entries (2 files):
- Supplemental Table 1 new.pdf
- supplemental figure 1_OFID .pdf
